# Supplementary material for: Histone ZmH2B regulates resistance to the Southern corn leaf blight pathogen Bipolaris maydis in maize
Source: BMC Plant Biol. 2025 Aug 19;25:1097. doi: 10.1186/s12870-025-07020-9 (PMC12362849; doi:10.1186/s12870-025-07020-9)
Supplement: Supplementary file 5 — Supplementary Material 5: Table S1 primer used in this study. [file 12870_2025_7020_MOESM5_ESM.xlsx]

## Sheet: Sheet1
Table S1 primers used in this study
Primer name	Primer Sequence(5'-3')	Remark
ZmActin-F	GGTTTCGCTGGTGATGATGC	RT-qPCR
ZmActin-R	CAATGCCATGCTCAATCGGG
BmTublin-F	ATCGTCCGTGACATCAAGG
BmTublin-R	ACGCTCGTTTCCAATGGT
ZmH2B-qPCR-F	AAGAAGGCAAAGAAGTCGGT
ZmH2B-qPCR-R	AGGCTTCTTGTTGTACCGCG
ZmPR1-F	CCTACGGCGAGAACCTCTT
ZmPR1-R	TCGTAGTACTGCTTCTCGGACA
ZmPR3-F	GAACAACTACAGCAGCCAGGTG
ZmPR3-R	GAGACAATAGCTGACATGCGTC
ZmPR4-F	GCGTTCAAGCCCATCGACA
ZmPR4-R	CGTGTGGGATCACATCCATATAAC
ZmPR5-F	ATCGGCCGGAATAGGCTCTG
ZmPR5-R	CGCGTACATACAAATGCGTGC
ZmPR10-F	CAAGCTCATCGCAGACCAC
ZmPR10-R	CGATCTCAACAGTCCAGCTGTT
VIGS-ZmH2B-F	CCTTAATTAACATCTTCAAGGTGCTGAAGCA	Construction of ZmH2B-silenced plants
VIGS-ZmH2B-R	GCTCTAGAGCTGGTGAACTTGGTGACG
pCAMBIA1380-OE-ZmH2B-F	TCAGTGAAGAGAAACCCTTAGGATGTCTGGGCCCACATCCA	Construction of ZmH2B-overexpressed plants
pCAMBIA1380-OE-ZmH2B-R	TGAGTGGGGCCCGTTGTTAACCTAGGAGCTGGTGAACTTGG
pYBA1152-ZmH2B-F	AAGTCTAGAACTAGTGGATCCATGTCTGGGCCCACATCCA	For subcellular localization observation
pYBA1152-ZmH2B-R	GATAAGCTTGATATCGAATTCGAGCTGGTGAACTTGGTGAC
Zm00001d034035-qPCR-F	CAGTGGTGGTTCCTCATGCT	RT-qPCR for transcriptome data validation
Zm00001d034035-qPCR-R	ATGATGTCGTACCCCGGTTG
Zm00001d050889-qPCR-F	CTCTTCTACGTGCGCCTCAA
Zm00001d050889-qPCR-R	GAGGAACTCTGCCACGTCAT
Zm00001d034673-qPCR-F	GTTCTTCCTCACGATCGCCC
Zm00001d034673-qPCR-R	GCTTTGAACGTGGGAGTGGT
Zm00001d024996-qPCR-F	CATGAACTGCGTCAAGGTCG
Zm00001d024996-qPCR-R	AACGTCGTCACAGCGGTAG
Zm00001d051554-qPCR-F	TGCAGCTCTACTCGTCCAAG
Zm00001d051554-qPCR-R	CCAGGATGTGGGTCCTGAAG
Zm00001d022608-qPCR-F	AGCGAGCTGAAGAAGTGGTC
Zm00001d022608-qPCR-R	GTTGATGTGCCCACCTGAGA
Zm00001d016764-qPCR-F	GTGCCGTGGTACTTCAGGTG
Zm00001d016764-qPCR-R	TGGCTACCCAGGACTCGATG
Zm00001d024497-qPCR-F	ACAGCTTCTACTGCTACCGC
Zm00001d024497-qPCR-R	GTCGACCCAGTGGTTGTTGA
